# Supplementary material for: Altered proteome of a Burkholderia pseudomallei mutant defective in short-chain dehydrogenase affects cell adhesion, biofilm formation and heat stress tolerance
Source: PeerJ. 2020 Mar 19;8:e8659. doi: 10.7717/peerj.8659 (PMC7085900; doi:10.7717/peerj.8659)
Supplement: Supplemental Information 3 [file peerj-08-8659-s003.csv]

Header	--------------------------------------------------------
Search title	Submitted from Bp 2Jan2018 swiss bac by Mascot Daemon on SERVER-BIOINFO
Timestamp	2018-01-05T05:16:34Z
User
Email
Report URI	http://localhost/mascot/cgi/master_results.pl?file=../data/20180105/F006305.dat
Peak list data path	C:\Users\onrapak.r\Desktop\mgf\Bp_2Jan2018\SDO_360_GB5_01_11499.mgf
Peak list format	Mascot generic
Search type	MIS
Mascot version	2.3.02
Database	SwissProt
Fasta file	SwissProt_57.15.fasta
Total sequences	515203
Total residues	181334896
Sequences after taxonomy filter	311135
Number of queries	811
Variable modifications	--------------------------------------------------------
Identifier	Name	Delta	Neutral loss(es)
1	Carbamidomethyl (C)	57.021464
2	Oxidation (M)	15.994915	0	63.998285
Search Parameters	--------------------------------------------------------
Taxonomy filter	. . Bacteria (Eubacteria)
Enzyme	Trypsin
Maximum Missed Cleavages	1
Fixed modifications
Variable modifications	Carbamidomethyl (C),Oxidation (M)
Peptide Mass Tolerance	0.8
Peptide Mass Tolerance Units	Da
Fragment Mass Tolerance	0.8
Fragment Mass Tolerance Units	Da
Mass values	Monoisotopic
Instrument type	ESI-QUAD-TOF
Format parameters	--------------------------------------------------------
Significance threshold	0.05
Max. number of hits	0
Use MudPIT protein scoring	1
Ions score cut-off	0
Include same-set proteins
Include sub-set proteins	0
Include unassigned	0
Require bold red	0
Use homology threshold	0
Group protein families	0
Protein hits	--------------------------------------------------------
prot_hit_num	prot_acc	prot_desc	prot_score	prot_mass	prot_matches	prot_matches_sig	prot_sequences	prot_sequences_sig	prot_cover	prot_pi	pep_query	pep_rank	pep_isbold	pep_isunique	pep_exp_mz	pep_exp_mr	pep_exp_z	pep_calc_mr	pep_delta	pep_miss	pep_score	pep_expect	pep_res_before	pep_seq	pep_res_after	pep_var_mod	pep_var_mod_pos	pep_scan_title
1	SYP_BURMA	Prolyl-tRNA synthetase OS=Burkholderia mallei GN=proS PE=3 SV=1	123	63413	24	4	14	3	28.4	5.47	308	1	1	1	410.7453	819.4761	2	819.4715	0.0046	0	25.78	1.8	K	LPGLAGHR	F			Cmpd 124, AutoMSn(410.7453), 13.6 min
1	SYP_BURMA	Prolyl-tRNA synthetase OS=Burkholderia mallei GN=proS PE=3 SV=1	123	63413	24	4	14	3	28.4	5.47	309	1	1	1	410.7462	819.4777	2	819.4715	0.0062	0	42.03	0.043	K	LPGLAGHR	F			Cmpd 121, AutoMSn(410.7462), 13.5 min
1	SYP_BURMA	Prolyl-tRNA synthetase OS=Burkholderia mallei GN=proS PE=3 SV=1	123	63413	24	4	14	3	28.4	5.47	313	1	1	1	413.2464	824.4782	2	824.4796	-0.0014	0	30.35	0.38	R	FFIGTLK	E			Cmpd 432, AutoMSn(413.2464), 20.6 min
1	SYP_BURMA	Prolyl-tRNA synthetase OS=Burkholderia mallei GN=proS PE=3 SV=1	123	63413	24	4	14	3	28.4	5.47	314	6	1	1	413.2508	824.4871	2	824.4796	0.0075	0	16.6	9	R	FFIGTLK	E			Cmpd 429, AutoMSn(413.2508), 20.6 min
1	SYP_BURMA	Prolyl-tRNA synthetase OS=Burkholderia mallei GN=proS PE=3 SV=1	123	63413	24	4	14	3	28.4	5.47	385	1	1	1	459.2137	916.4128	2	916.4113	0.0015	0	20.23	6.2	K	MYDAYVR	I			Cmpd 220, AutoMSn(459.2137), 15.7 min
1	SYP_BURMA	Prolyl-tRNA synthetase OS=Burkholderia mallei GN=proS PE=3 SV=1	123	63413	24	4	14	3	28.4	5.47	393	3	1	1	467.2145	932.4144	2	932.4062	0.0082	0	11.37	47	K	MYDAYVR	I	Oxidation (M)	0.2000000.0	Cmpd 161, AutoMSn(467.2145), 14.5 min
1	SYP_BURMA	Prolyl-tRNA synthetase OS=Burkholderia mallei GN=proS PE=3 SV=1	123	63413	24	4	14	3	28.4	5.47	394	1	1	1	467.2152	932.4158	2	932.4062	0.0096	0	9.66	70	K	MYDAYVR	I	Oxidation (M)	0.2000000.0	Cmpd 159, AutoMSn(467.2152), 14.4 min
1	SYP_BURMA	Prolyl-tRNA synthetase OS=Burkholderia mallei GN=proS PE=3 SV=1	123	63413	24	4	14	3	28.4	5.47	464	6	1	0	363.5399	1087.5979	3	1087.5887	0.0092	1	8.84	75	K	FRDEIRPR	F			Cmpd 64, AutoMSn(363.5399), 12.2 min
1	SYP_BURMA	Prolyl-tRNA synthetase OS=Burkholderia mallei GN=proS PE=3 SV=1	123	63413	24	4	14	3	28.4	5.47	480	1	1	1	374.2282	1119.6629	3	1119.6513	0.0116	1	11.45	41	K	TAKLPGLAGHR	F			Cmpd 107, AutoMSn(374.2282), 13.2 min
1	SYP_BURMA	Prolyl-tRNA synthetase OS=Burkholderia mallei GN=proS PE=3 SV=1	123	63413	24	4	14	3	28.4	5.47	503	4	1	1	612.3359	1222.6572	2	1222.6557	0.0014	0	7.05	96	R	DLPEPVVADIR	N			Cmpd 495, AutoMSn(612.3359), 22.0 min
1	SYP_BURMA	Prolyl-tRNA synthetase OS=Burkholderia mallei GN=proS PE=3 SV=1	123	63413	24	4	14	3	28.4	5.47	504	1	1	1	612.3392	1222.6638	2	1222.6557	0.008	0	29.12	0.6	R	DLPEPVVADIR	N			Cmpd 498, AutoMSn(612.3392), 22.1 min
1	SYP_BURMA	Prolyl-tRNA synthetase OS=Burkholderia mallei GN=proS PE=3 SV=1	123	63413	24	4	14	3	28.4	5.47	571	2	1	1	462.2616	1383.7629	3	1383.7511	0.0118	0	9.94	52	R	GIEVGHVFQLGTK	Y			Cmpd 395, AutoMSn(462.2616), 19.7 min
1	SYP_BURMA	Prolyl-tRNA synthetase OS=Burkholderia mallei GN=proS PE=3 SV=1	123	63413	24	4	14	3	28.4	5.47	615	1	1	1	746.4188	1490.8231	2	1490.8245	-0.0015	0	34.7	0.16	R	VAGGIYNYLPVGLR	S			Cmpd 595, AutoMSn(746.4188), 24.3 min
1	SYP_BURMA	Prolyl-tRNA synthetase OS=Burkholderia mallei GN=proS PE=3 SV=1	123	63413	24	4	14	3	28.4	5.47	616	1	1	1	746.4224	1490.8302	2	1490.8245	0.0056	0	63.68	0.0002	R	VAGGIYNYLPVGLR	S			Cmpd 600, AutoMSn(746.4224), 24.4 min
1	SYP_BURMA	Prolyl-tRNA synthetase OS=Burkholderia mallei GN=proS PE=3 SV=1	123	63413	24	4	14	3	28.4	5.47	617	1	1	1	746.4245	1490.8344	2	1490.8245	0.0099	0	33.71	0.2	R	VAGGIYNYLPVGLR	S			Cmpd 598, AutoMSn(746.4245), 24.4 min
1	SYP_BURMA	Prolyl-tRNA synthetase OS=Burkholderia mallei GN=proS PE=3 SV=1	123	63413	24	4	14	3	28.4	5.47	624	10	1	0	756.8856	1511.7566	2	1511.7442	0.0124	0	4.63	1.50E+02	R	QMPVNFYQIQTK	F	Oxidation (M)	0.020000000000.0	Cmpd 366, AutoMSn(756.8856), 19.1 min
1	SYP_BURMA	Prolyl-tRNA synthetase OS=Burkholderia mallei GN=proS PE=3 SV=1	123	63413	24	4	14	3	28.4	5.47	645	1	1	1	543.5974	1627.7703	3	1627.7624	0.0079	1	27.1	0.86	K	AGDPSPDGKGALDICR	G	Carbamidomethyl (C)	0.0000000000000010.0	Cmpd 221, AutoMSn(543.5974), 15.8 min
1	SYP_BURMA	Prolyl-tRNA synthetase OS=Burkholderia mallei GN=proS PE=3 SV=1	123	63413	24	4	14	3	28.4	5.47	646	1	1	1	543.5988	1627.7745	3	1627.7624	0.0121	1	13.02	22	K	AGDPSPDGKGALDICR	G	Carbamidomethyl (C)	0.0000000000000010.0	Cmpd 218, AutoMSn(543.5988), 15.7 min
1	SYP_BURMA	Prolyl-tRNA synthetase OS=Burkholderia mallei GN=proS PE=3 SV=1	123	63413	24	4	14	3	28.4	5.47	155	5	1	1	549.9471	1646.8194	3	1646.9256	-0.1062	1	12	1.80E+02	R	RVAGGIYNYLPVGLR	S			Cmpd 494, AutoMSn(549.9471), 22.0 min
1	SYP_BURMA	Prolyl-tRNA synthetase OS=Burkholderia mallei GN=proS PE=3 SV=1	123	63413	24	4	14	3	28.4	5.47	724	1	1	1	690.371	2068.0912	3	2068.08	0.0112	1	44.83	0.012	R	DAEATLLPADSAAAAVAEKVR	A			Cmpd 500, AutoMSn(690.3710), 22.1 min
1	SYP_BURMA	Prolyl-tRNA synthetase OS=Burkholderia mallei GN=proS PE=3 SV=1	123	63413	24	4	14	3	28.4	5.47	725	1	1	1	690.3716	2068.0931	3	2068.08	0.0131	1	18.59	4.9	R	DAEATLLPADSAAAAVAEKVR	A			Cmpd 497, AutoMSn(690.3716), 22.1 min
1	SYP_BURMA	Prolyl-tRNA synthetase OS=Burkholderia mallei GN=proS PE=3 SV=1	123	63413	24	4	14	3	28.4	5.47	726	1	1	1	690.3731	2068.0974	3	2068.08	0.0174	1	43.48	0.016	R	DAEATLLPADSAAAAVAEKVR	A			Cmpd 501, AutoMSn(690.3731), 22.2 min
1	SYP_BURMA	Prolyl-tRNA synthetase OS=Burkholderia mallei GN=proS PE=3 SV=1	123	63413	24	4	14	3	28.4	5.47	737	2	1	1	718.7061	2153.0964	3	2153.0753	0.0211	0	7.83	59	K	QNEFVIGPTHEEVVTDIAR	N			Cmpd 435, AutoMSn(718.7061), 20.7 min
1	SYP_BURMA	Prolyl-tRNA synthetase OS=Burkholderia mallei GN=proS PE=3 SV=1	123	63413	24	4	14	3	28.4	5.47	794	2	1	1	860.7733	2579.298	3	2579.2948	0.0032	0	12.35	17	R	FATEAEIVEWFGTPPGYLGPIGTK	K			Cmpd 776, AutoMSn(860.7733), 29.2 min	emPAI	0.35
2	RNH21_METPP	Ribonuclease HII 1 OS=Methylibium petroleiphilum (strain PM1) GN=rnhB1 PE=3 SV=1	38	21135	3	1	1	1	3.5	8.91	305	1	1	1	407.2461	812.4775	2	812.4578	0.0197	0	29.58	0.59	R	SPLLPMR	S			Cmpd 236, AutoMSn(407.2460), 16.1 min
2	RNH21_METPP	Ribonuclease HII 1 OS=Methylibium petroleiphilum (strain PM1) GN=rnhB1 PE=3 SV=1	38	21135	3	1	1	1	3.5	8.91	306	1	1	1	407.2461	812.4776	2	812.4578	0.0198	0	42.15	0.032	R	SPLLPMR	S			Cmpd 232, AutoMSn(407.2461), 16.0 min
2	RNH21_METPP	Ribonuclease HII 1 OS=Methylibium petroleiphilum (strain PM1) GN=rnhB1 PE=3 SV=1	38	21135	3	1	1	1	3.5	8.91	307	3	1	1	407.249	812.4834	2	812.4578	0.0255	0	29.85	0.55	R	SPLLPMR	S			Cmpd 234, AutoMSn(407.2490), 16.1 min	emPAI	0.16
3	ARGD_LEPIC	Acetylornithine aminotransferase OS=Leptospira interrogans serogroup Icterohaemorrhagiae serovar copenhageni GN=argD PE=3 SV=1	36	44838	3	0	1	0	2	5.13	395	1	1	1	472.2808	942.5471	2	942.4229	0.1242	0	19.99	5.8	-	MNDADIHK	E			Cmpd 252, AutoMSn(472.2808), 16.5 min
3	ARGD_LEPIC	Acetylornithine aminotransferase OS=Leptospira interrogans serogroup Icterohaemorrhagiae serovar copenhageni GN=argD PE=3 SV=1	36	44838	3	0	1	0	2	5.13	396	1	1	1	472.2808	942.5471	2	942.4229	0.1242	0	23.81	2.4	-	MNDADIHK	E			Cmpd 258, AutoMSn(472.2808), 16.6 min
3	ARGD_LEPIC	Acetylornithine aminotransferase OS=Leptospira interrogans serogroup Icterohaemorrhagiae serovar copenhageni GN=argD PE=3 SV=1	36	44838	3	0	1	0	2	5.13	397	1	1	1	472.2816	942.5486	2	942.4229	0.1257	0	36.31	0.14	-	MNDADIHK	E			Cmpd 255, AutoMSn(472.2816), 16.5 min	emPAI	0.07
4	RPOBC_WOLTR	Bifunctional DNA-directed RNA polymerase subunit beta-beta~ OS=Wolbachia sp. subsp. Brugia malayi (strain TRS) GN=rpoBC PE=3 SV=1	30	317902	5	0	2	0	0.6	6.21	305	1	0	1	407.2461	812.4775	2	812.5483	-0.0708	1	29.58	0.59	R	ALLIKQK	E			Cmpd 236, AutoMSn(407.2460), 16.1 min
4	RPOBC_WOLTR	Bifunctional DNA-directed RNA polymerase subunit beta-beta~ OS=Wolbachia sp. subsp. Brugia malayi (strain TRS) GN=rpoBC PE=3 SV=1	30	317902	5	0	2	0	0.6	6.21	306	2	0	1	407.2461	812.4776	2	812.5483	-0.0707	1	26.16	1.3	R	ALLIKQK	E			Cmpd 232, AutoMSn(407.2461), 16.0 min
4	RPOBC_WOLTR	Bifunctional DNA-directed RNA polymerase subunit beta-beta~ OS=Wolbachia sp. subsp. Brugia malayi (strain TRS) GN=rpoBC PE=3 SV=1	30	317902	5	0	2	0	0.6	6.21	307	1	0	1	407.249	812.4834	2	812.5483	-0.065	1	30.17	0.51	R	ALLIKQK	E			Cmpd 234, AutoMSn(407.2490), 16.1 min
4	RPOBC_WOLTR	Bifunctional DNA-directed RNA polymerase subunit beta-beta~ OS=Wolbachia sp. subsp. Brugia malayi (strain TRS) GN=rpoBC PE=3 SV=1	30	317902	5	0	2	0	0.6	6.21	496	5	1	1	596.3094	1190.6043	2	1190.51	0.0943	0	2.39	3.20E+02	R	FIDDMLYCR	Y	Oxidation (M)	0.000020000.0	Cmpd 319, AutoMSn(596.3095), 18.0 min
4	RPOBC_WOLTR	Bifunctional DNA-directed RNA polymerase subunit beta-beta~ OS=Wolbachia sp. subsp. Brugia malayi (strain TRS) GN=rpoBC PE=3 SV=1	30	317902	5	0	2	0	0.6	6.21	498	8	1	1	596.3123	1190.61	2	1190.51	0.1	0	2.89	2.80E+02	R	FIDDMLYCR	Y	Oxidation (M)	0.000020000.0	Cmpd 320, AutoMSn(596.3123), 18.0 min	emPAI	0.01
5	Y1306_RICFE	Putative ankyrin repeat protein RF_1306 OS=Rickettsia felis GN=RF_1306 PE=4 SV=1	30	42876	3	0	1	0	2.1	8.07	305	1	0	1	407.2461	812.4775	2	812.5483	-0.0708	1	29.58	0.59	K	ALIIKGAK	F			Cmpd 236, AutoMSn(407.2460), 16.1 min
5	Y1306_RICFE	Putative ankyrin repeat protein RF_1306 OS=Rickettsia felis GN=RF_1306 PE=4 SV=1	30	42876	3	0	1	0	2.1	8.07	306	2	0	1	407.2461	812.4776	2	812.5483	-0.0707	1	26.16	1.3	K	ALIIKGAK	F			Cmpd 232, AutoMSn(407.2461), 16.0 min
5	Y1306_RICFE	Putative ankyrin repeat protein RF_1306 OS=Rickettsia felis GN=RF_1306 PE=4 SV=1	30	42876	3	0	1	0	2.1	8.07	307	1	0	1	407.249	812.4834	2	812.5483	-0.065	1	30.17	0.51	K	ALIIKGAK	F			Cmpd 234, AutoMSn(407.2490), 16.1 min	emPAI	0.08
6	DNAA_NEIMA	Chromosomal replication initiator protein dnaA OS=Neisseria meningitidis serogroup A GN=dnaA PE=3 SV=1	30	57950	3	0	1	0	1.4	5.8	305	1	0	1	407.2461	812.4775	2	812.5483	-0.0708	1	29.58	0.59	R	IAILQKK	A			Cmpd 236, AutoMSn(407.2460), 16.1 min
6	DNAA_NEIMA	Chromosomal replication initiator protein dnaA OS=Neisseria meningitidis serogroup A GN=dnaA PE=3 SV=1	30	57950	3	0	1	0	1.4	5.8	306	4	0	1	407.2461	812.4776	2	812.5483	-0.0707	1	25.09	1.6	R	IAILQKK	A			Cmpd 232, AutoMSn(407.2461), 16.0 min
6	DNAA_NEIMA	Chromosomal replication initiator protein dnaA OS=Neisseria meningitidis serogroup A GN=dnaA PE=3 SV=1	30	57950	3	0	1	0	1.4	5.8	307	3	0	1	407.249	812.4834	2	812.5483	-0.065	1	29.85	0.55	R	IAILQKK	A			Cmpd 234, AutoMSn(407.2490), 16.1 min	emPAI	0.06
7	LPQB_STRAW	Lipoprotein lpqB OS=Streptomyces avermitilis GN=lpqB PE=3 SV=1	30	64973	3	0	1	0	1.1	5.31	305	1	0	1	407.2461	812.4775	2	812.512	-0.0344	0	29.58	0.59	R	IALIVER	D			Cmpd 236, AutoMSn(407.2460), 16.1 min
7	LPQB_STRAW	Lipoprotein lpqB OS=Streptomyces avermitilis GN=lpqB PE=3 SV=1	30	64973	3	0	1	0	1.1	5.31	306	4	0	1	407.2461	812.4776	2	812.512	-0.0344	0	25.09	1.6	R	IALIVER	D			Cmpd 232, AutoMSn(407.2461), 16.0 min
7	LPQB_STRAW	Lipoprotein lpqB OS=Streptomyces avermitilis GN=lpqB PE=3 SV=1	30	64973	3	0	1	0	1.1	5.31	307	3	0	1	407.249	812.4834	2	812.512	-0.0286	0	29.85	0.55	R	IALIVER	D			Cmpd 234, AutoMSn(407.2490), 16.1 min	emPAI	0.05
8	DPO3A_MYCGE	DNA polymerase III subunit alpha OS=Mycoplasma genitalium GN=dnaE PE=3 SV=1	30	100372	3	0	1	0	0.8	8.57	305	1	0	1	407.2461	812.4775	2	812.512	-0.0344	0	29.58	0.59	K	IALIQQK	L			Cmpd 236, AutoMSn(407.2460), 16.1 min
8	DPO3A_MYCGE	DNA polymerase III subunit alpha OS=Mycoplasma genitalium GN=dnaE PE=3 SV=1	30	100372	3	0	1	0	0.8	8.57	306	4	0	1	407.2461	812.4776	2	812.512	-0.0344	0	25.09	1.6	K	IALIQQK	L			Cmpd 232, AutoMSn(407.2461), 16.0 min
8	DPO3A_MYCGE	DNA polymerase III subunit alpha OS=Mycoplasma genitalium GN=dnaE PE=3 SV=1	30	100372	3	0	1	0	0.8	8.57	307	3	0	1	407.249	812.4834	2	812.512	-0.0286	0	29.85	0.55	K	IALIQQK	L			Cmpd 234, AutoMSn(407.2490), 16.1 min	emPAI	0.03
9	DNAA_CAMC5	Chromosomal replication initiator protein dnaA OS=Campylobacter curvus (strain 525.92) GN=dnaA PE=3 SV=1	30	50083	3	0	1	0	1.6	8.55	305	1	0	1	407.2461	812.4775	2	812.5483	-0.0708	1	29.58	0.59	K	IAIIQKK	C			Cmpd 236, AutoMSn(407.2460), 16.1 min
9	DNAA_CAMC5	Chromosomal replication initiator protein dnaA OS=Campylobacter curvus (strain 525.92) GN=dnaA PE=3 SV=1	30	50083	3	0	1	0	1.6	8.55	306	4	0	1	407.2461	812.4776	2	812.5483	-0.0707	1	25.09	1.6	K	IAIIQKK	C			Cmpd 232, AutoMSn(407.2461), 16.0 min
9	DNAA_CAMC5	Chromosomal replication initiator protein dnaA OS=Campylobacter curvus (strain 525.92) GN=dnaA PE=3 SV=1	30	50083	3	0	1	0	1.6	8.55	307	3	0	1	407.249	812.4834	2	812.5483	-0.065	1	29.85	0.55	K	IAIIQKK	C			Cmpd 234, AutoMSn(407.2490), 16.1 min	emPAI	0.07
10	ATPG_SOLUE	ATP synthase gamma chain OS=Solibacter usitatus (strain Ellin6076) GN=atpG PE=3 SV=1	30	31741	3	0	1	0	2.4	9.39	305	1	0	1	407.2461	812.4775	2	812.4756	0.002	0	29.58	0.59	M	PSLIDIR	R			Cmpd 236, AutoMSn(407.2460), 16.1 min
10	ATPG_SOLUE	ATP synthase gamma chain OS=Solibacter usitatus (strain Ellin6076) GN=atpG PE=3 SV=1	30	31741	3	0	1	0	2.4	9.39	306	4	0	1	407.2461	812.4776	2	812.4756	0.002	0	25.09	1.6	M	PSLIDIR	R			Cmpd 232, AutoMSn(407.2461), 16.0 min
10	ATPG_SOLUE	ATP synthase gamma chain OS=Solibacter usitatus (strain Ellin6076) GN=atpG PE=3 SV=1	30	31741	3	0	1	0	2.4	9.39	307	3	0	1	407.249	812.4834	2	812.4756	0.0078	0	29.85	0.55	M	PSLIDIR	R			Cmpd 234, AutoMSn(407.2490), 16.1 min	emPAI	0.1
11	GPPA_KLEP7	Guanosine-5~-triphosphate,3~-diphosphate pyrophosphatase OS=Klebsiella pneumoniae subsp. pneumoniae (strain ATCC 700721 / MGH 78578) GN=gppA PE=3 SV=1	29	54976	2	0	1	0	2.2	5.83	503	4	0	1	612.3359	1222.6572	2	1222.7285	-0.0713	0	7.05	96	R	EVLLPVADVLR	Y			Cmpd 495, AutoMSn(612.3359), 22.0 min
11	GPPA_KLEP7	Guanosine-5~-triphosphate,3~-diphosphate pyrophosphatase OS=Klebsiella pneumoniae subsp. pneumoniae (strain ATCC 700721 / MGH 78578) GN=gppA PE=3 SV=1	29	54976	2	0	1	0	2.2	5.83	504	1	0	1	612.3392	1222.6638	2	1222.7285	-0.0647	0	29.12	0.6	R	EVLLPVADVLR	Y			Cmpd 498, AutoMSn(612.3392), 22.1 min	emPAI	0.06
12	NU3C_TRIEI	NAD(P)H-quinone oxidoreductase subunit 3 OS=Trichodesmium erythraeum (strain IMS101) GN=ndhC PE=3 SV=1	23	15725	3	0	1	0	5.2	9.47	376	1	1	1	454.7448	907.475	2	907.5127	-0.0377	1	23.1	2.5	R	ESYLLRK	Y			Cmpd 352, AutoMSn(454.7448), 18.8 min
12	NU3C_TRIEI	NAD(P)H-quinone oxidoreductase subunit 3 OS=Trichodesmium erythraeum (strain IMS101) GN=ndhC PE=3 SV=1	23	15725	3	0	1	0	5.2	9.47	377	1	1	1	454.7462	907.4778	2	907.5127	-0.0349	1	21.43	3.7	R	ESYLLRK	Y			Cmpd 355, AutoMSn(454.7462), 18.8 min
12	NU3C_TRIEI	NAD(P)H-quinone oxidoreductase subunit 3 OS=Trichodesmium erythraeum (strain IMS101) GN=ndhC PE=3 SV=1	23	15725	3	0	1	0	5.2	9.47	378	1	1	1	454.7477	907.4809	2	907.5127	-0.0318	1	24.19	1.9	R	ESYLLRK	Y			Cmpd 358, AutoMSn(454.7477), 18.9 min	emPAI	0.22
13	RL5_HELMI	50S ribosomal protein L5 OS=Heliobacterium modesticaldum (strain ATCC 51547 / Ice1) GN=rplE PE=3 SV=1	20	20287	3	0	1	0	3.9	9.71	385	2	0	1	459.2137	916.4128	2	916.4001	0.0128	0	19.75	6.9	K	MYDFVDK	L			Cmpd 220, AutoMSn(459.2137), 15.7 min
13	RL5_HELMI	50S ribosomal protein L5 OS=Heliobacterium modesticaldum (strain ATCC 51547 / Ice1) GN=rplE PE=3 SV=1	20	20287	3	0	1	0	3.9	9.71	393	3	0	1	467.2145	932.4144	2	932.395	0.0194	0	11.37	47	K	MYDFVDK	L	Oxidation (M)	0.2000000.0	Cmpd 161, AutoMSn(467.2145), 14.5 min
13	RL5_HELMI	50S ribosomal protein L5 OS=Heliobacterium modesticaldum (strain ATCC 51547 / Ice1) GN=rplE PE=3 SV=1	20	20287	3	0	1	0	3.9	9.71	394	2	0	1	467.2152	932.4158	2	932.395	0.0208	0	5.47	1.80E+02	K	MYDFVDK	L	Oxidation (M)	0.2000000.0	Cmpd 159, AutoMSn(467.2152), 14.4 min	emPAI	0.17
14	CARB_HALER	Carbamoyl-phosphate synthase large chain OS=Halomonas eurihalina GN=carB PE=3 SV=1	18	117143	1	0	1	0	1	4.82	518	1	1	1	619.2707	1236.5268	2	1236.6575	-0.1307	1	17.74	8.1	R	RLQELHAGVSQ	-			Cmpd 613, AutoMSn(619.2707), 24.8 min	emPAI	0.03
15	GLND_ECOBW	[Protein-PII] uridylyltransferase OS=Escherichia coli (strain K12 / BW2952) GN=glnD PE=3 SV=1	18	102326	1	0	1	0	1.1	6.22	518	1	0	1	619.2707	1236.5268	2	1236.5339	-0.0072	1	17.74	8.1	R	RGMQNTPDMR	E	2 Oxidation (M)	0.0020000020.0	Cmpd 613, AutoMSn(619.2707), 24.8 min	emPAI	0.03
16	UVRB_LEPBA	UvrABC system protein B OS=Leptospira biflexa serovar Patoc (strain Patoc 1 / Ames) GN=uvrB PE=3 SV=1	18	76157	1	0	1	0	1.5	5.59	518	1	0	1	619.2707	1236.5268	2	1236.6574	-0.1307	1	17.74	8.1	R	RLIQEAHNEK	M			Cmpd 613, AutoMSn(619.2707), 24.8 min	emPAI	0.04
17	ANMK_SALAR	Anhydro-N-acetylmuramic acid kinase OS=Salmonella arizonae (strain ATCC BAA-731 / CDC346-86 / RSK2980) GN=anmK PE=3 SV=1	18	39808	1	0	1	0	2.9	6.63	518	4	0	1	619.2707	1236.5268	2	1236.7805	-0.2538	1	17.57	8.5	K	EGKVILPLLQK	M			Cmpd 613, AutoMSn(619.2707), 24.8 min	emPAI	0.08
18	ANMK_SALCH	Anhydro-N-acetylmuramic acid kinase OS=Salmonella choleraesuis GN=anmK PE=3 SV=1	18	39771	1	0	1	0	2.9	6.19	518	4	0	1	619.2707	1236.5268	2	1236.7442	-0.2174	0	17.57	8.5	K	EGQVILPLLQK	M			Cmpd 613, AutoMSn(619.2707), 24.8 min	emPAI	0.08
19	GYRA_HAEIN	DNA gyrase subunit A OS=Haemophilus influenzae GN=gyrA PE=3 SV=1	18	97758	1	0	1	0	1.3	5.11	518	4	0	1	619.2707	1236.5268	2	1236.6033	-0.0765	1	17.57	8.5	R	FAENAVRAMGR	L	Oxidation (M)	0.00000000200.0	Cmpd 613, AutoMSn(619.2707), 24.8 min	emPAI	0.03
20	PPNK_GEOLS	Probable inorganic polyphosphate/ATP-NAD kinase OS=Geobacter lovleyi (strain ATCC BAA-1151 / DSM 17278 / SZ) GN=ppnK PE=3 SV=1	18	31368	1	0	1	0	3.9	5.74	518	4	0	1	619.2707	1236.5268	2	1236.6649	-0.1381	0	17.57	8.5	K	CLPLVDTHLAR	H			Cmpd 613, AutoMSn(619.2707), 24.8 min	emPAI	0.11
21	SYA_CHLPN	Alanyl-tRNA synthetase OS=Chlamydia pneumoniae GN=alaS PE=3 SV=1	18	97609	1	0	1	0	1.3	5.77	518	4	0	1	619.2707	1236.5268	2	1236.6826	-0.1558	0	17.57	8.5	K	ALEITLGDHIR	Q			Cmpd 613, AutoMSn(619.2707), 24.8 min	emPAI	0.03
22	NORR_VIBF1	Anaerobic nitric oxide reductase transcription regulator norR OS=Vibrio fischeri (strain ATCC 700601 / ES114) GN=norR PE=3 SV=1	18	56733	1	0	1	0	2.1	5.96	518	4	0	1	619.2707	1236.5268	2	1236.6575	-0.1307	0	17.57	8.5	R	ALQLDTGNLHR	L			Cmpd 613, AutoMSn(619.2707), 24.8 min	emPAI	0.06
23	BCHG_RHOS4	Bacteriochlorophyll synthase 33 kDa chain OS=Rhodobacter sphaeroides (strain ATCC 17023 / 2.4.1 / NCIB 8253 / DSM 158) GN=bchG PE=4 SV=1	18	32555	1	0	1	0	3.6	8.78	518	4	0	1	619.2707	1236.5268	2	1236.6323	-0.1056	1	17.57	8.5	K	ALEGDRQHGVR	S			Cmpd 613, AutoMSn(619.2707), 24.8 min	emPAI	0.1
24	ASA1_ENTFA	Aggregation substance OS=Enterococcus faecalis GN=asa1 PE=1 SV=1	13	142198	3	0	1	0	0.5	5.94	297	1	1	1	400.2101	798.4056	2	798.3548	0.0508	0	13.43	23	R	FFGEDGK	E			Cmpd 226, AutoMSn(400.2101), 15.9 min
24	ASA1_ENTFA	Aggregation substance OS=Enterococcus faecalis GN=asa1 PE=1 SV=1	13	142198	3	0	1	0	0.5	5.94	298	1	1	1	400.2101	798.4057	2	798.3548	0.0509	0	22.72	2.7	R	FFGEDGK	E			Cmpd 227, AutoMSn(400.2101), 15.9 min
24	ASA1_ENTFA	Aggregation substance OS=Enterococcus faecalis GN=asa1 PE=1 SV=1	13	142198	3	0	1	0	0.5	5.94	299	1	1	1	400.2109	798.4072	2	798.3548	0.0524	0	15.51	14	R	FFGEDGK	E			Cmpd 231, AutoMSn(400.2109), 16.0 min	emPAI	0.02
25	RS14Z_THET2	30S ribosomal protein S14 type Z OS=Thermus thermophilus (strain HB27 / ATCC BAA-163 / DSM 7039) GN=rpsZ PE=1 SV=2	13	7135	2	0	1	0	9.8	11.43	297	1	0	1	400.2101	798.4056	2	798.3847	0.0209	0	13.43	23	R	FFGLCR	I	Carbamidomethyl (C)	0.000010.0	Cmpd 226, AutoMSn(400.2101), 15.9 min
25	RS14Z_THET2	30S ribosomal protein S14 type Z OS=Thermus thermophilus (strain HB27 / ATCC BAA-163 / DSM 7039) GN=rpsZ PE=1 SV=2	13	7135	2	0	1	0	9.8	11.43	298	1	0	1	400.2101	798.4057	2	798.3847	0.021	0	22.72	2.7	R	FFGLCR	I	Carbamidomethyl (C)	0.000010.0	Cmpd 227, AutoMSn(400.2101), 15.9 min	emPAI	0.5
26	ATPG_CAMHC	ATP synthase gamma chain OS=Campylobacter hominis (strain ATCC BAA-381 / LMG 19568 / NCTC 13146 / CH001A) GN=atpG PE=3 SV=1	13	33335	3	0	1	0	2	9.33	297	1	0	1	400.2101	798.4056	2	798.3661	0.0396	0	13.43	23	K	FFDTNR	E			Cmpd 226, AutoMSn(400.2101), 15.9 min
26	ATPG_CAMHC	ATP synthase gamma chain OS=Campylobacter hominis (strain ATCC BAA-381 / LMG 19568 / NCTC 13146 / CH001A) GN=atpG PE=3 SV=1	13	33335	3	0	1	0	2	9.33	298	6	0	1	400.2101	798.4057	2	798.3661	0.0396	0	14.44	18	K	FFDTNR	E			Cmpd 227, AutoMSn(400.2101), 15.9 min
26	ATPG_CAMHC	ATP synthase gamma chain OS=Campylobacter hominis (strain ATCC BAA-381 / LMG 19568 / NCTC 13146 / CH001A) GN=atpG PE=3 SV=1	13	33335	3	0	1	0	2	9.33	299	1	0	1	400.2109	798.4072	2	798.3661	0.0411	0	15.51	14	K	FFDTNR	E			Cmpd 231, AutoMSn(400.2109), 16.0 min	emPAI	0.1
27	NAGB_STAES	Glucosamine-6-phosphate deaminase OS=Staphylococcus epidermidis (strain ATCC 12228) GN=nagB PE=3 SV=1	13	27366	3	0	1	0	2.5	5.61	297	1	0	1	400.2101	798.4056	2	798.3548	0.0508	0	13.43	23	R	FFDNEK	D			Cmpd 226, AutoMSn(400.2101), 15.9 min
27	NAGB_STAES	Glucosamine-6-phosphate deaminase OS=Staphylococcus epidermidis (strain ATCC 12228) GN=nagB PE=3 SV=1	13	27366	3	0	1	0	2.5	5.61	298	6	0	1	400.2101	798.4057	2	798.3548	0.0509	0	14.44	18	R	FFDNEK	D			Cmpd 227, AutoMSn(400.2101), 15.9 min
27	NAGB_STAES	Glucosamine-6-phosphate deaminase OS=Staphylococcus epidermidis (strain ATCC 12228) GN=nagB PE=3 SV=1	13	27366	3	0	1	0	2.5	5.61	299	1	0	1	400.2109	798.4072	2	798.3548	0.0524	0	15.51	14	R	FFDNEK	D			Cmpd 231, AutoMSn(400.2109), 16.0 min	emPAI	0.12
28	PLAS_PROHO	Plastocyanin OS=Prochlorothrix hollandica GN=petE PE=1 SV=2	13	13604	3	0	1	0	5.3	9.1	297	1	0	1	400.2101	798.4056	2	798.4276	-0.022	0	13.43	23	K	FFASLSK	R			Cmpd 226, AutoMSn(400.2101), 15.9 min
28	PLAS_PROHO	Plastocyanin OS=Prochlorothrix hollandica GN=petE PE=1 SV=2	13	13604	3	0	1	0	5.3	9.1	298	6	0	1	400.2101	798.4057	2	798.4276	-0.0219	0	14.44	18	K	FFASLSK	R			Cmpd 227, AutoMSn(400.2101), 15.9 min
28	PLAS_PROHO	Plastocyanin OS=Prochlorothrix hollandica GN=petE PE=1 SV=2	13	13604	3	0	1	0	5.3	9.1	299	1	0	1	400.2109	798.4072	2	798.4276	-0.0204	0	15.51	14	K	FFASLSK	R			Cmpd 231, AutoMSn(400.2109), 16.0 min	emPAI	0.25
29	UVRC_NEIMA	UvrABC system protein C OS=Neisseria meningitidis serogroup A GN=uvrC PE=3 SV=2	13	69805	3	0	1	0	1.1	8.57	297	1	0	1	400.2101	798.4056	2	798.3548	0.0508	0	13.43	23	R	FFDEGGK	V			Cmpd 226, AutoMSn(400.2101), 15.9 min
29	UVRC_NEIMA	UvrABC system protein C OS=Neisseria meningitidis serogroup A GN=uvrC PE=3 SV=2	13	69805	3	0	1	0	1.1	8.57	298	6	0	1	400.2101	798.4057	2	798.3548	0.0509	0	14.44	18	R	FFDEGGK	V			Cmpd 227, AutoMSn(400.2101), 15.9 min
29	UVRC_NEIMA	UvrABC system protein C OS=Neisseria meningitidis serogroup A GN=uvrC PE=3 SV=2	13	69805	3	0	1	0	1.1	8.57	299	1	0	1	400.2109	798.4072	2	798.3548	0.0524	0	15.51	14	R	FFDEGGK	V			Cmpd 231, AutoMSn(400.2109), 16.0 min	emPAI	0.05
30	VOPS_VIBPA	Adenosine monophosphate-protein transferase vopS OS=Vibrio parahaemolyticus GN=vopS PE=1 SV=1	13	41711	2	0	1	0	1.8	6.18	297	1	0	1	400.2101	798.4056	2	798.3912	0.0144	0	13.43	23	R	FFEATGK	L			Cmpd 226, AutoMSn(400.2101), 15.9 min
30	VOPS_VIBPA	Adenosine monophosphate-protein transferase vopS OS=Vibrio parahaemolyticus GN=vopS PE=1 SV=1	13	41711	2	0	1	0	1.8	6.18	299	1	0	1	400.2109	798.4072	2	798.3912	0.016	0	15.51	14	R	FFEATGK	L			Cmpd 231, AutoMSn(400.2109), 16.0 min	emPAI	0.08
31	Y101_MYCGE	Uncharacterized HTH-type transcriptional regulator MG101 OS=Mycoplasma genitalium GN=MG101 PE=4 SV=1	13	25981	3	0	1	0	2.7	9.11	297	1	0	1	400.2101	798.4056	2	798.3548	0.0508	0	13.43	23	K	FFDENK	K			Cmpd 226, AutoMSn(400.2101), 15.9 min
31	Y101_MYCGE	Uncharacterized HTH-type transcriptional regulator MG101 OS=Mycoplasma genitalium GN=MG101 PE=4 SV=1	13	25981	3	0	1	0	2.7	9.11	298	6	0	1	400.2101	798.4057	2	798.3548	0.0509	0	14.44	18	K	FFDENK	K			Cmpd 227, AutoMSn(400.2101), 15.9 min
31	Y101_MYCGE	Uncharacterized HTH-type transcriptional regulator MG101 OS=Mycoplasma genitalium GN=MG101 PE=4 SV=1	13	25981	3	0	1	0	2.7	9.11	299	1	0	1	400.2109	798.4072	2	798.3548	0.0524	0	15.51	14	K	FFDENK	K			Cmpd 231, AutoMSn(400.2109), 16.0 min	emPAI	0.13
32	MIAA_WIGBR	tRNA dimethylallyltransferase OS=Wigglesworthia glossinidia brevipalpis GN=miaA PE=3 SV=1	13	37574	1	0	1	0	1.9	9.71	297	1	0	1	400.2101	798.4056	2	798.4098	-0.0042	0	13.43	23	R	FFNMLK	N			Cmpd 226, AutoMSn(400.2101), 15.9 min	emPAI	0.09
33	MUTL_DICT6	DNA mismatch repair protein mutL OS=Dictyoglomus thermophilum (strain ATCC 35947 / DSM 3960 / H-6-12) GN=mutL PE=3 SV=1	13	66543	1	0	1	0	1	5.54	297	1	0	1	400.2101	798.4056	2	798.4098	-0.0042	0	13.43	23	K	FFINMK	A			Cmpd 226, AutoMSn(400.2101), 15.9 min	emPAI	0.05
