# Supplementary material for: Altered proteome of a Burkholderia pseudomallei mutant defective in short-chain dehydrogenase affects cell adhesion, biofilm formation and heat stress tolerance
Source: PeerJ. 2020 Mar 19;8:e8659. doi: 10.7717/peerj.8659 (PMC7085900; doi:10.7717/peerj.8659)
Supplement: Supplemental Information 4 [file peerj-08-8659-s004.csv]

Header	--------------------------------------------------------
Search title	Submitted from Bp 2Jan2018 bac by Mascot Daemon on SERVER-BIOINFO
Timestamp	2018-01-05T06:55:27Z
User
Email
Report URI	http://localhost/mascot/cgi/master_results.pl?file=../data/20180105/F006307.dat
Peak list data path	C:\Users\onrapak.r\Desktop\mgf\Bp_2Jan2018\K9_360_GA8_01_11492.mgf
Peak list format	Mascot generic
Search type	MIS
Mascot version	2.3.02
Database	NCBInr
Fasta file	NCBInr_2015_03_01.fasta
Total sequences	61390244
Total residues	21889222377
Sequences after taxonomy filter	41003219
Number of queries	764
Variable modifications	--------------------------------------------------------
Identifier	Name	Delta	Neutral loss(es)
1	Carbamidomethyl (C)	57.021464
2	Oxidation (M)	15.994915	0	63.998285
Search Parameters	--------------------------------------------------------
Taxonomy filter	. . Bacteria (Eubacteria)
Enzyme	Trypsin
Maximum Missed Cleavages	1
Fixed modifications
Variable modifications	Carbamidomethyl (C),Oxidation (M)
Peptide Mass Tolerance	0.8
Peptide Mass Tolerance Units	Da
Fragment Mass Tolerance	0.8
Fragment Mass Tolerance Units	Da
Mass values	Monoisotopic
Instrument type	ESI-QUAD-TOF
Format parameters	--------------------------------------------------------
Significance threshold	0.05
Max. number of hits	0
Use MudPIT protein scoring	1
Ions score cut-off	0
Include same-set proteins
Include sub-set proteins	0
Include unassigned	0
Require bold red	0
Use homology threshold	0
Group protein families	0
Protein hits	--------------------------------------------------------
prot_hit_num	prot_acc	prot_desc	prot_score	prot_mass	prot_matches	prot_matches_sig	prot_sequences	prot_sequences_sig	prot_cover	prot_pi	pep_query	pep_rank	pep_isbold	pep_isunique	pep_exp_mz	pep_exp_mr	pep_exp_z	pep_calc_mr	pep_delta	pep_miss	pep_score	pep_expect	pep_res_before	pep_seq	pep_res_after	pep_var_mod	pep_var_mod_pos	pep_scan_title
1	gi|490659156	putative chaperone protein [Burkholderia pseudomallei]	87	65225	9	2	5	2	13.8	5.51	433	1	1	1	477.2752	952.5357	2	952.5342	0.0016	0	61.52	0.04	R	TPGEVVPVR	L			Cmpd 187, AutoMSn(477.2751), 15.7 min
1	gi|490659156	putative chaperone protein [Burkholderia pseudomallei]	87	65225	9	2	5	2	13.8	5.51	434	1	1	1	477.2756	952.5367	2	952.5342	0.0025	0	57.37	0.1	R	TPGEVVPVR	L			Cmpd 185, AutoMSn(477.2756), 15.7 min
1	gi|490659156	putative chaperone protein [Burkholderia pseudomallei]	87	65225	9	2	5	2	13.8	5.51	585	1	1	1	696.879	1391.7435	2	1391.7409	0.0027	0	27.27	1.10E+02	R	AGILPSDAPPEVAR	V			Cmpd 358, AutoMSn(696.8790), 19.6 min
1	gi|490659156	putative chaperone protein [Burkholderia pseudomallei]	87	65225	9	2	5	2	13.8	5.51	690	1	1	1	650.3649	1948.0728	3	1948.0629	0.0098	0	23.08	2.40E+02	K	ETLLGDPSAQAVPLVVPSR	G			Cmpd 564, AutoMSn(650.3649), 24.4 min
1	gi|490659156	putative chaperone protein [Burkholderia pseudomallei]	87	65225	9	2	5	2	13.8	5.51	692	1	1	1	666.3397	1995.9973	3	1995.9861	0.0112	0	30.87	37	R	VTEAGTLELEAVQGGTHER	W			Cmpd 283, AutoMSn(666.3397), 17.9 min
1	gi|490659156	putative chaperone protein [Burkholderia pseudomallei]	87	65225	9	2	5	2	13.8	5.51	693	1	1	1	666.3402	1995.9987	3	1995.9861	0.0126	0	58.07	0.07	R	VTEAGTLELEAVQGGTHER	W			Cmpd 289, AutoMSn(666.3402), 18.0 min
1	gi|490659156	putative chaperone protein [Burkholderia pseudomallei]	87	65225	9	2	5	2	13.8	5.51	694	1	1	1	666.342	1996.0043	3	1995.9861	0.0181	0	63.37	0.021	R	VTEAGTLELEAVQGGTHER	W			Cmpd 286, AutoMSn(666.3420), 17.9 min
1	gi|490659156	putative chaperone protein [Burkholderia pseudomallei]	87	65225	9	2	5	2	13.8	5.51	735	1	1	1	859.1292	2574.3658	3	2574.3442	0.0216	0	25.89	1.00E+02	R	AELTQTILEGFFPAVDASARPVSR	T			Cmpd 654, AutoMSn(859.1292), 26.4 min
1	gi|490659156	putative chaperone protein [Burkholderia pseudomallei]	87	65225	9	2	5	2	13.8	5.51	736	1	1	1	859.13	2574.368	3	2574.3442	0.0238	0	35.83	10	R	AELTQTILEGFFPAVDASARPVSR	T			Cmpd 651, AutoMSn(859.1300), 26.4 min	emPAI	0.1
2	gi|497576677	poly-beta-hydroxybutyrate polymerase [Burkholderia thailandensis]	64	65828	9	1	5	1	12.2	5.41	541	1	1	0	623.3247	1244.6349	2	1244.6361	-0.0012	0	31.7	42	K	NLVETQGESLR	L			Cmpd 207, AutoMSn(623.3247), 16.1 min
2	gi|497576677	poly-beta-hydroxybutyrate polymerase [Burkholderia thailandensis]	64	65828	9	1	5	1	12.2	5.41	542	2	1	0	623.3285	1244.6425	2	1244.6361	0.0064	0	39.6	6.8	K	NLVETQGESLR	L			Cmpd 208, AutoMSn(623.3285), 16.2 min
2	gi|497576677	poly-beta-hydroxybutyrate polymerase [Burkholderia thailandensis]	64	65828	9	1	5	1	12.2	5.41	543	2	1	0	623.3289	1244.6432	2	1244.6361	0.0071	0	40.72	5.2	K	NLVETQGESLR	L			Cmpd 211, AutoMSn(623.3289), 16.3 min
2	gi|497576677	poly-beta-hydroxybutyrate polymerase [Burkholderia thailandensis]	64	65828	9	1	5	1	12.2	5.41	252	1	1	0	634.3384	1266.6622	2	1266.6608	0.0013	0	48.07	3.1	R	IDVPTFIYGSR	E			Cmpd 512, AutoMSn(634.3384), 23.2 min
2	gi|497576677	poly-beta-hydroxybutyrate polymerase [Burkholderia thailandensis]	64	65828	9	1	5	1	12.2	5.41	557	1	1	0	634.3415	1266.6684	2	1266.6608	0.0076	0	63.92	0.023	R	IDVPTFIYGSR	E			Cmpd 515, AutoMSn(634.3415), 23.2 min
2	gi|497576677	poly-beta-hydroxybutyrate polymerase [Burkholderia thailandensis]	64	65828	9	1	5	1	12.2	5.41	665	1	1	0	605.9848	1814.9325	3	1814.9216	0.0109	0	21.76	3.20E+02	K	ASPAHGFAAAWYLLNAR	Y			Cmpd 513, AutoMSn(605.9848), 23.2 min
2	gi|497576677	poly-beta-hydroxybutyrate polymerase [Burkholderia thailandensis]	64	65828	9	1	5	1	12.2	5.41	226	1	1	0	605.9873	1814.9399	3	1814.9216	0.0183	0	40.22	29	K	ASPAHGFAAAWYLLNAR	Y			Cmpd 509, AutoMSn(605.9873), 23.1 min
2	gi|497576677	poly-beta-hydroxybutyrate polymerase [Burkholderia thailandensis]	64	65828	9	1	5	1	12.2	5.41	676	1	1	0	621.6607	1861.9601	3	1861.9421	0.018	1	30.73	41	R	YLQELADALETDPKTR	E			Cmpd 415, AutoMSn(621.6606), 21.0 min
2	gi|497576677	poly-beta-hydroxybutyrate polymerase [Burkholderia thailandensis]	64	65828	9	1	5	1	12.2	5.41	270	2	1	0	676.3041	2025.8904	3	2026.0153	-0.1249	1	27.5	3.60E+02	K	LREPDALTVCGEPVDLSR	I	Carbamidomethyl (C)	0.000000000100000000.0	Cmpd 376, AutoMSn(676.3041), 20.0 min	emPAI	0.05
3	gi|6683779	PhaC [Burkholderia sp. DSM 9242]	64	68412	5	1	3	1	6.7	5.37	252	1	0	0	634.3384	1266.6622	2	1266.6608	0.0013	0	48.07	3.1	R	IDVPTFIYGSR	E			Cmpd 512, AutoMSn(634.3384), 23.2 min
3	gi|6683779	PhaC [Burkholderia sp. DSM 9242]	64	68412	5	1	3	1	6.7	5.37	557	1	0	0	634.3415	1266.6684	2	1266.6608	0.0076	0	63.92	0.023	R	IDVPTFIYGSR	E			Cmpd 515, AutoMSn(634.3415), 23.2 min
3	gi|6683779	PhaC [Burkholderia sp. DSM 9242]	64	68412	5	1	3	1	6.7	5.37	645	1	1	0	541.6222	1621.8449	3	1621.8312	0.0137	1	30.84	43	R	GKISQTDESQFVVGK	N			Cmpd 181, AutoMSn(541.6222), 15.6 min
3	gi|6683779	PhaC [Burkholderia sp. DSM 9242]	64	68412	5	1	3	1	6.7	5.37	647	2	1	0	541.6242	1621.8508	3	1621.8312	0.0196	1	26.8	1.10E+02	R	GKISQTDESQFVVGK	N			Cmpd 184, AutoMSn(541.6242), 15.6 min
3	gi|6683779	PhaC [Burkholderia sp. DSM 9242]	64	68412	5	1	3	1	6.7	5.37	676	1	0	0	621.6607	1861.9601	3	1861.9421	0.018	1	30.73	41	R	YLQELADALETDPKTR	E			Cmpd 415, AutoMSn(621.6606), 21.0 min	emPAI	0.05
4	gi|666638854	poly-beta-hydroxybutyrate polymerase [Burkholderia sordidicola]	64	67564	2	1	1	1	1.8	5.36	252	1	0	1	634.3384	1266.6622	2	1266.6608	0.0013	0	48.07	3.1	K	IDVPTFLYGSR	D			Cmpd 512, AutoMSn(634.3384), 23.2 min
4	gi|666638854	poly-beta-hydroxybutyrate polymerase [Burkholderia sordidicola]	64	67564	2	1	1	1	1.8	5.36	557	1	0	1	634.3415	1266.6684	2	1266.6608	0.0076	0	63.92	0.023	K	IDVPTFLYGSR	D			Cmpd 515, AutoMSn(634.3415), 23.2 min	emPAI	0.05
5	gi|748802775	poly-beta-hydroxybutyrate polymerase [Burkholderia sp. MR1]	64	73940	2	1	1	1	1.6	5.29	252	1	0	1	634.3384	1266.6622	2	1266.6608	0.0013	0	48.07	3.1	K	LDVPTFIYGSR	E			Cmpd 512, AutoMSn(634.3384), 23.2 min
5	gi|748802775	poly-beta-hydroxybutyrate polymerase [Burkholderia sp. MR1]	64	73940	2	1	1	1	1.6	5.29	557	1	0	1	634.3415	1266.6684	2	1266.6608	0.0076	0	63.92	0.023	K	LDVPTFIYGSR	E			Cmpd 515, AutoMSn(634.3415), 23.2 min	emPAI	0.04
6	gi|490295847	MULTISPECIES: poly-beta-hydroxybutyrate polymerase [pseudomallei group]	54	66252	16	1	8	1	18.2	5.41	487	1	1	0	541.8058	1081.5971	2	1081.592	0.0051	0	33.69	24	R	FPVIEPAPGR	Y			Cmpd 336, AutoMSn(541.8058), 19.1 min
6	gi|490295847	MULTISPECIES: poly-beta-hydroxybutyrate polymerase [pseudomallei group]	54	66252	16	1	8	1	18.2	5.41	488	1	1	0	541.8059	1081.5973	2	1081.592	0.0053	0	51.5	0.4	R	FPVIEPAPGR	Y			Cmpd 339, AutoMSn(541.8059), 19.2 min
6	gi|490295847	MULTISPECIES: poly-beta-hydroxybutyrate polymerase [pseudomallei group]	54	66252	16	1	8	1	18.2	5.41	489	1	1	0	541.806	1081.5973	2	1081.592	0.0053	0	46.24	1.3	R	FPVIEPAPGR	Y			Cmpd 342, AutoMSn(541.8060), 19.3 min
6	gi|490295847	MULTISPECIES: poly-beta-hydroxybutyrate polymerase [pseudomallei group]	54	66252	16	1	8	1	18.2	5.41	541	1	0	0	623.3247	1244.6349	2	1244.6361	-0.0012	0	31.7	42	K	NLVETQGESLR	L			Cmpd 207, AutoMSn(623.3247), 16.1 min
6	gi|490295847	MULTISPECIES: poly-beta-hydroxybutyrate polymerase [pseudomallei group]	54	66252	16	1	8	1	18.2	5.41	542	2	0	0	623.3285	1244.6425	2	1244.6361	0.0064	0	39.6	6.8	K	NLVETQGESLR	L			Cmpd 208, AutoMSn(623.3285), 16.2 min
6	gi|490295847	MULTISPECIES: poly-beta-hydroxybutyrate polymerase [pseudomallei group]	54	66252	16	1	8	1	18.2	5.41	543	2	0	0	623.3289	1244.6432	2	1244.6361	0.0071	0	40.72	5.2	K	NLVETQGESLR	L			Cmpd 211, AutoMSn(623.3289), 16.3 min
6	gi|490295847	MULTISPECIES: poly-beta-hydroxybutyrate polymerase [pseudomallei group]	54	66252	16	1	8	1	18.2	5.41	252	1	0	0	634.3384	1266.6622	2	1266.6608	0.0013	0	48.07	3.1	R	IDVPTFIYGSR	E			Cmpd 512, AutoMSn(634.3384), 23.2 min
6	gi|490295847	MULTISPECIES: poly-beta-hydroxybutyrate polymerase [pseudomallei group]	54	66252	16	1	8	1	18.2	5.41	557	1	0	0	634.3415	1266.6684	2	1266.6608	0.0076	0	63.92	0.023	R	IDVPTFIYGSR	E			Cmpd 515, AutoMSn(634.3415), 23.2 min
6	gi|490295847	MULTISPECIES: poly-beta-hydroxybutyrate polymerase [pseudomallei group]	54	66252	16	1	8	1	18.2	5.41	607	1	1	0	720.8393	1439.6641	2	1439.6571	0.0071	0	34.44	20	R	LGMMNLLADMQR	G	3 Oxidation (M)	0.002200000200.0	Cmpd 256, AutoMSn(720.8394), 17.3 min
6	gi|490295847	MULTISPECIES: poly-beta-hydroxybutyrate polymerase [pseudomallei group]	54	66252	16	1	8	1	18.2	5.41	608	1	1	0	720.8418	1439.669	2	1439.6571	0.012	0	41.01	4.4	R	LGMMNLLADMQR	G	3 Oxidation (M)	0.002200000200.0	Cmpd 259, AutoMSn(720.8418), 17.3 min
6	gi|490295847	MULTISPECIES: poly-beta-hydroxybutyrate polymerase [pseudomallei group]	54	66252	16	1	8	1	18.2	5.41	645	1	0	0	541.6222	1621.8449	3	1621.8312	0.0137	1	30.84	43	R	GKISQTDESQFVVGK	N			Cmpd 181, AutoMSn(541.6222), 15.6 min
6	gi|490295847	MULTISPECIES: poly-beta-hydroxybutyrate polymerase [pseudomallei group]	54	66252	16	1	8	1	18.2	5.41	647	2	0	0	541.6242	1621.8508	3	1621.8312	0.0196	1	26.8	1.10E+02	R	GKISQTDESQFVVGK	N			Cmpd 184, AutoMSn(541.6242), 15.6 min
6	gi|490295847	MULTISPECIES: poly-beta-hydroxybutyrate polymerase [pseudomallei group]	54	66252	16	1	8	1	18.2	5.41	665	1	0	0	605.9848	1814.9325	3	1814.9216	0.0109	0	21.76	3.20E+02	K	ASPAHGFAAAWYLLNAR	Y			Cmpd 513, AutoMSn(605.9848), 23.2 min
6	gi|490295847	MULTISPECIES: poly-beta-hydroxybutyrate polymerase [pseudomallei group]	54	66252	16	1	8	1	18.2	5.41	226	1	0	0	605.9873	1814.9399	3	1814.9216	0.0183	0	40.22	29	K	ASPAHGFAAAWYLLNAR	Y			Cmpd 509, AutoMSn(605.9873), 23.1 min
6	gi|490295847	MULTISPECIES: poly-beta-hydroxybutyrate polymerase [pseudomallei group]	54	66252	16	1	8	1	18.2	5.41	676	1	0	0	621.6607	1861.9601	3	1861.9421	0.018	1	30.73	41	R	YLQELADALETDPKTR	E			Cmpd 415, AutoMSn(621.6606), 21.0 min
6	gi|490295847	MULTISPECIES: poly-beta-hydroxybutyrate polymerase [pseudomallei group]	54	66252	16	1	8	1	18.2	5.41	270	2	0	0	676.3041	2025.8904	3	2026.0153	-0.1249	1	27.5	3.60E+02	K	LREPDALTVCGEPVDLSR	I	Carbamidomethyl (C)	0.000000000100000000.0	Cmpd 376, AutoMSn(676.3041), 20.0 min	emPAI	0.1
7	gi|741007286	poly-beta-hydroxybutyrate polymerase [Burkholderia pseudomallei]	50	66292	16	1	8	1	17.9	5.34	487	1	0	0	541.8058	1081.5971	2	1081.592	0.0051	0	33.69	24	R	FPVIEPAPGR	Y			Cmpd 336, AutoMSn(541.8058), 19.1 min
7	gi|741007286	poly-beta-hydroxybutyrate polymerase [Burkholderia pseudomallei]	50	66292	16	1	8	1	17.9	5.34	488	1	0	0	541.8059	1081.5973	2	1081.592	0.0053	0	51.5	0.4	R	FPVIEPAPGR	Y			Cmpd 339, AutoMSn(541.8059), 19.2 min
7	gi|741007286	poly-beta-hydroxybutyrate polymerase [Burkholderia pseudomallei]	50	66292	16	1	8	1	17.9	5.34	489	1	0	0	541.806	1081.5973	2	1081.592	0.0053	0	46.24	1.3	R	FPVIEPAPGR	Y			Cmpd 342, AutoMSn(541.8060), 19.3 min
7	gi|741007286	poly-beta-hydroxybutyrate polymerase [Burkholderia pseudomallei]	50	66292	16	1	8	1	17.9	5.34	523	1	1	0	589.2662	1176.5177	2	1176.5087	0.009	0	38.16	9.8	R	SYWSYDASAK	E			Cmpd 269, AutoMSn(589.2662), 17.5 min
7	gi|741007286	poly-beta-hydroxybutyrate polymerase [Burkholderia pseudomallei]	50	66292	16	1	8	1	17.9	5.34	524	1	1	0	589.2668	1176.5191	2	1176.5087	0.0104	0	38.89	8.3	R	SYWSYDASAK	E			Cmpd 266, AutoMSn(589.2668), 17.5 min
7	gi|741007286	poly-beta-hydroxybutyrate polymerase [Burkholderia pseudomallei]	50	66292	16	1	8	1	17.9	5.34	541	1	0	0	623.3247	1244.6349	2	1244.6361	-0.0012	0	31.7	42	K	NLVETQGESLR	L			Cmpd 207, AutoMSn(623.3247), 16.1 min
7	gi|741007286	poly-beta-hydroxybutyrate polymerase [Burkholderia pseudomallei]	50	66292	16	1	8	1	17.9	5.34	542	2	0	0	623.3285	1244.6425	2	1244.6361	0.0064	0	39.6	6.8	K	NLVETQGESLR	L			Cmpd 208, AutoMSn(623.3285), 16.2 min
7	gi|741007286	poly-beta-hydroxybutyrate polymerase [Burkholderia pseudomallei]	50	66292	16	1	8	1	17.9	5.34	543	2	0	0	623.3289	1244.6432	2	1244.6361	0.0071	0	40.72	5.2	K	NLVETQGESLR	L			Cmpd 211, AutoMSn(623.3289), 16.3 min
7	gi|741007286	poly-beta-hydroxybutyrate polymerase [Burkholderia pseudomallei]	50	66292	16	1	8	1	17.9	5.34	252	1	0	0	634.3384	1266.6622	2	1266.6608	0.0013	0	48.07	3.1	R	IDVPTFIYGSR	E			Cmpd 512, AutoMSn(634.3384), 23.2 min
7	gi|741007286	poly-beta-hydroxybutyrate polymerase [Burkholderia pseudomallei]	50	66292	16	1	8	1	17.9	5.34	557	1	0	0	634.3415	1266.6684	2	1266.6608	0.0076	0	63.92	0.023	R	IDVPTFIYGSR	E			Cmpd 515, AutoMSn(634.3415), 23.2 min
7	gi|741007286	poly-beta-hydroxybutyrate polymerase [Burkholderia pseudomallei]	50	66292	16	1	8	1	17.9	5.34	645	1	0	0	541.6222	1621.8449	3	1621.8312	0.0137	1	30.84	43	R	GKISQTDESQFVVGK	N			Cmpd 181, AutoMSn(541.6222), 15.6 min
7	gi|741007286	poly-beta-hydroxybutyrate polymerase [Burkholderia pseudomallei]	50	66292	16	1	8	1	17.9	5.34	647	2	0	0	541.6242	1621.8508	3	1621.8312	0.0196	1	26.8	1.10E+02	R	GKISQTDESQFVVGK	N			Cmpd 184, AutoMSn(541.6242), 15.6 min
7	gi|741007286	poly-beta-hydroxybutyrate polymerase [Burkholderia pseudomallei]	50	66292	16	1	8	1	17.9	5.34	665	1	0	0	605.9848	1814.9325	3	1814.9216	0.0109	0	21.76	3.20E+02	K	ASPAHGFAAAWYLLNAR	Y			Cmpd 513, AutoMSn(605.9848), 23.2 min
7	gi|741007286	poly-beta-hydroxybutyrate polymerase [Burkholderia pseudomallei]	50	66292	16	1	8	1	17.9	5.34	226	1	0	0	605.9873	1814.9399	3	1814.9216	0.0183	0	40.22	29	K	ASPAHGFAAAWYLLNAR	Y			Cmpd 509, AutoMSn(605.9873), 23.1 min
7	gi|741007286	poly-beta-hydroxybutyrate polymerase [Burkholderia pseudomallei]	50	66292	16	1	8	1	17.9	5.34	676	1	0	0	621.6607	1861.9601	3	1861.9421	0.018	1	30.73	41	R	YLQELADALETDPKTR	E			Cmpd 415, AutoMSn(621.6606), 21.0 min
7	gi|741007286	poly-beta-hydroxybutyrate polymerase [Burkholderia pseudomallei]	50	66292	16	1	8	1	17.9	5.34	270	2	0	0	676.3041	2025.8904	3	2026.0153	-0.1249	1	27.5	3.60E+02	K	LREPDALTVCGEPVDLSR	I	Carbamidomethyl (C)	0.000000000100000000.0	Cmpd 376, AutoMSn(676.3041), 20.0 min	emPAI	0.1
8	gi|453052309	Aldo-keto reductase [Streptomyces mobaraensis NBRC 13819 = DSM 40847]	50	35459	1	0	1	0	2.1	5.15	332	1	1	1	404.2053	806.3961	2	806.3923	0.0038	0	49.81	0.74	R	LAADDFR	G			Cmpd 191, AutoMSn(404.2053), 15.8 min	emPAI	0.09
9	gi|491372154	dihydrolipoamide acetyltransferase [Enterococcus casseliflavus]	50	57909	1	0	1	0	1.3	4.68	332	1	0	1	404.2053	806.3961	2	806.3592	0.0369	0	49.81	0.74	K	LAADDMR	N	Oxidation (M)	0.0000020.0	Cmpd 191, AutoMSn(404.2053), 15.8 min	emPAI	0.06
10	gi|499719774	hypothetical protein [Hahella chejuensis]	50	36547	3	0	1	0	2.1	6.47	331	1	1	1	404.2053	806.3961	2	806.3923	0.0038	0	33.02	35	K	IAADDFR	A			Cmpd 186, AutoMSn(404.2053), 15.7 min
10	gi|499719774	hypothetical protein [Hahella chejuensis]	50	36547	3	0	1	0	2.1	6.47	332	1	0	1	404.2053	806.3961	2	806.3923	0.0038	0	49.81	0.74	K	IAADDFR	A			Cmpd 191, AutoMSn(404.2053), 15.8 min
10	gi|499719774	hypothetical protein [Hahella chejuensis]	50	36547	3	0	1	0	2.1	6.47	333	1	1	1	404.2078	806.4011	2	806.3923	0.0089	0	42.59	3.9	K	IAADDFR	A			Cmpd 188, AutoMSn(404.2078), 15.7 min	emPAI	0.09
11	gi|653213821	hypothetical protein [Lachnospiraceae bacterium NC2004]	50	191383	3	0	1	0	0.4	5.52	331	1	0	1	404.2053	806.3961	2	806.3592	0.0368	0	33.02	35	K	IAADDMR	D	Oxidation (M)	0.0000020.0	Cmpd 186, AutoMSn(404.2053), 15.7 min
11	gi|653213821	hypothetical protein [Lachnospiraceae bacterium NC2004]	50	191383	3	0	1	0	0.4	5.52	332	1	0	1	404.2053	806.3961	2	806.3592	0.0369	0	49.81	0.74	K	IAADDMR	D	Oxidation (M)	0.0000020.0	Cmpd 191, AutoMSn(404.2053), 15.8 min
11	gi|653213821	hypothetical protein [Lachnospiraceae bacterium NC2004]	50	191383	3	0	1	0	0.4	5.52	333	1	0	1	404.2078	806.4011	2	806.3592	0.0419	0	42.59	3.9	K	IAADDMR	D	Oxidation (M)	0.0000020.0	Cmpd 188, AutoMSn(404.2078), 15.7 min	emPAI	0.02
12	gi|76578683	poly(R)-hydroxyalkanoic acid synthase, class I [Burkholderia pseudomallei 1710b]	49	71935	18	1	9	1	18.2	6.25	487	1	0	0	541.8058	1081.5971	2	1081.592	0.0051	0	33.69	24	R	FPVIEPAPGR	Y			Cmpd 336, AutoMSn(541.8058), 19.1 min
12	gi|76578683	poly(R)-hydroxyalkanoic acid synthase, class I [Burkholderia pseudomallei 1710b]	49	71935	18	1	9	1	18.2	6.25	488	1	0	0	541.8059	1081.5973	2	1081.592	0.0053	0	51.5	0.4	R	FPVIEPAPGR	Y			Cmpd 339, AutoMSn(541.8059), 19.2 min
12	gi|76578683	poly(R)-hydroxyalkanoic acid synthase, class I [Burkholderia pseudomallei 1710b]	49	71935	18	1	9	1	18.2	6.25	489	1	0	0	541.806	1081.5973	2	1081.592	0.0053	0	46.24	1.3	R	FPVIEPAPGR	Y			Cmpd 342, AutoMSn(541.8060), 19.3 min
12	gi|76578683	poly(R)-hydroxyalkanoic acid synthase, class I [Burkholderia pseudomallei 1710b]	49	71935	18	1	9	1	18.2	6.25	523	1	0	0	589.2662	1176.5177	2	1176.5087	0.009	0	38.16	9.8	R	SYWSYDASAK	E			Cmpd 269, AutoMSn(589.2662), 17.5 min
12	gi|76578683	poly(R)-hydroxyalkanoic acid synthase, class I [Burkholderia pseudomallei 1710b]	49	71935	18	1	9	1	18.2	6.25	524	1	0	0	589.2668	1176.5191	2	1176.5087	0.0104	0	38.89	8.3	R	SYWSYDASAK	E			Cmpd 266, AutoMSn(589.2668), 17.5 min
12	gi|76578683	poly(R)-hydroxyalkanoic acid synthase, class I [Burkholderia pseudomallei 1710b]	49	71935	18	1	9	1	18.2	6.25	541	1	0	0	623.3247	1244.6349	2	1244.6361	-0.0012	0	31.7	42	K	NLVETQGESLR	L			Cmpd 207, AutoMSn(623.3247), 16.1 min
12	gi|76578683	poly(R)-hydroxyalkanoic acid synthase, class I [Burkholderia pseudomallei 1710b]	49	71935	18	1	9	1	18.2	6.25	542	2	0	0	623.3285	1244.6425	2	1244.6361	0.0064	0	39.6	6.8	K	NLVETQGESLR	L			Cmpd 208, AutoMSn(623.3285), 16.2 min
12	gi|76578683	poly(R)-hydroxyalkanoic acid synthase, class I [Burkholderia pseudomallei 1710b]	49	71935	18	1	9	1	18.2	6.25	543	2	0	0	623.3289	1244.6432	2	1244.6361	0.0071	0	40.72	5.2	K	NLVETQGESLR	L			Cmpd 211, AutoMSn(623.3289), 16.3 min
12	gi|76578683	poly(R)-hydroxyalkanoic acid synthase, class I [Burkholderia pseudomallei 1710b]	49	71935	18	1	9	1	18.2	6.25	252	1	0	0	634.3384	1266.6622	2	1266.6608	0.0013	0	48.07	3.1	R	IDVPTFIYGSR	E			Cmpd 512, AutoMSn(634.3384), 23.2 min
12	gi|76578683	poly(R)-hydroxyalkanoic acid synthase, class I [Burkholderia pseudomallei 1710b]	49	71935	18	1	9	1	18.2	6.25	557	1	0	0	634.3415	1266.6684	2	1266.6608	0.0076	0	63.92	0.023	R	IDVPTFIYGSR	E			Cmpd 515, AutoMSn(634.3415), 23.2 min
12	gi|76578683	poly(R)-hydroxyalkanoic acid synthase, class I [Burkholderia pseudomallei 1710b]	49	71935	18	1	9	1	18.2	6.25	607	1	0	0	720.8393	1439.6641	2	1439.6571	0.0071	0	34.44	20	R	LGMMNLLADMQR	G	3 Oxidation (M)	0.002200000200.0	Cmpd 256, AutoMSn(720.8394), 17.3 min
12	gi|76578683	poly(R)-hydroxyalkanoic acid synthase, class I [Burkholderia pseudomallei 1710b]	49	71935	18	1	9	1	18.2	6.25	608	1	0	0	720.8418	1439.669	2	1439.6571	0.012	0	41.01	4.4	R	LGMMNLLADMQR	G	3 Oxidation (M)	0.002200000200.0	Cmpd 259, AutoMSn(720.8418), 17.3 min
12	gi|76578683	poly(R)-hydroxyalkanoic acid synthase, class I [Burkholderia pseudomallei 1710b]	49	71935	18	1	9	1	18.2	6.25	645	1	0	0	541.6222	1621.8449	3	1621.8312	0.0137	1	30.84	43	R	GKISQTDESQFVVGK	N			Cmpd 181, AutoMSn(541.6222), 15.6 min
12	gi|76578683	poly(R)-hydroxyalkanoic acid synthase, class I [Burkholderia pseudomallei 1710b]	49	71935	18	1	9	1	18.2	6.25	647	2	0	0	541.6242	1621.8508	3	1621.8312	0.0196	1	26.8	1.10E+02	R	GKISQTDESQFVVGK	N			Cmpd 184, AutoMSn(541.6242), 15.6 min
12	gi|76578683	poly(R)-hydroxyalkanoic acid synthase, class I [Burkholderia pseudomallei 1710b]	49	71935	18	1	9	1	18.2	6.25	665	1	0	0	605.9848	1814.9325	3	1814.9216	0.0109	0	21.76	3.20E+02	K	ASPAHGFAAAWYLLNAR	Y			Cmpd 513, AutoMSn(605.9848), 23.2 min
12	gi|76578683	poly(R)-hydroxyalkanoic acid synthase, class I [Burkholderia pseudomallei 1710b]	49	71935	18	1	9	1	18.2	6.25	226	1	0	0	605.9873	1814.9399	3	1814.9216	0.0183	0	40.22	29	K	ASPAHGFAAAWYLLNAR	Y			Cmpd 509, AutoMSn(605.9873), 23.1 min
12	gi|76578683	poly(R)-hydroxyalkanoic acid synthase, class I [Burkholderia pseudomallei 1710b]	49	71935	18	1	9	1	18.2	6.25	676	1	0	0	621.6607	1861.9601	3	1861.9421	0.018	1	30.73	41	R	YLQELADALETDPKTR	E			Cmpd 415, AutoMSn(621.6606), 21.0 min
12	gi|76578683	poly(R)-hydroxyalkanoic acid synthase, class I [Burkholderia pseudomallei 1710b]	49	71935	18	1	9	1	18.2	6.25	270	2	0	0	676.3041	2025.8904	3	2026.0153	-0.1249	1	27.5	3.60E+02	K	LREPDALTVCGEPVDLSR	I	Carbamidomethyl (C)	0.000000000100000000.0	Cmpd 376, AutoMSn(676.3041), 20.0 min	emPAI	0.14
13	gi|169148131	putative HTH-type transcriptional regulator (LysR family) [Acinetobacter baumannii AYE]	42	34810	1	0	1	0	7.7	5.87	743	1	1	1	899.5281	2695.5625	3	2695.4883	0.0742	1	42.17	3.3	K	IKPLPPMNSLIVFEAAARHLSFTK	A	Oxidation (M)	0.000000200000000000000000.0	Cmpd 251, AutoMSn(899.5281), 17.1 min	emPAI	0.1
14	gi|691117801	LysR family transcriptional regulator [Acinetobacter baumannii]	42	34938	1	0	1	0	7.8	7.71	743	1	0	1	899.5281	2695.5625	3	2695.4883	0.0742	1	42.17	3.3	K	LKPLPPMNSLIVFEAAARHLSFTK	A	Oxidation (M)	0.000000200000000000000000.0	Cmpd 251, AutoMSn(899.5281), 17.1 min	emPAI	0.09
15	gi|655506510	hypothetical protein [Tenacibaculum ovolyticum]	40	23794	1	0	1	0	5.9	9.91	587	1	1	1	465.2515	1392.7326	3	1392.7361	-0.0035	1	40.21	5.3	K	QSYINSLKGDIR	E			Cmpd 173, AutoMSn(465.2515), 15.4 min	emPAI	0.14
16	gi|228755983	Luciferase [Bacillus mycoides Rock1-4]	30	33768	1	0	1	0	2.3	6	326	1	1	1	397.2156	792.4166	2	792.4204	-0.0038	0	30.35	69	K	YVIPACK	-			Cmpd 95, AutoMSn(397.2156), 13.5 min	emPAI	0.1
17	gi|324966559	UvrD/REP helicase [Syntrophobotulus glycolicus DSM 8271]	30	86394	3	0	1	0	0.9	6.07	337	1	1	1	406.8967	811.7787	2	812.512	-0.7332	0	19.13	1.40E+03	R	AIILDIR	D			Cmpd 209, AutoMSn(406.8966), 16.2 min
17	gi|324966559	UvrD/REP helicase [Syntrophobotulus glycolicus DSM 8271]	30	86394	3	0	1	0	0.9	6.07	338	1	1	1	407.2443	812.4741	2	812.512	-0.0379	0	30.09	62	R	AIILDIR	D			Cmpd 205, AutoMSn(407.2443), 16.1 min
17	gi|324966559	UvrD/REP helicase [Syntrophobotulus glycolicus DSM 8271]	30	86394	3	0	1	0	0.9	6.07	339	1	1	1	407.2456	812.4766	2	812.512	-0.0353	0	29.21	76	R	AIILDIR	D			Cmpd 203, AutoMSn(407.2456), 16.1 min	emPAI	0.04
18	gi|390127957	DNA integration/recombination/inversion protein [Sinorhizobium fredii USDA 257]	30	18716	3	0	1	0	4.2	9.99	337	1	0	1	406.8967	811.7787	2	812.5483	-0.7696	1	19.13	1.40E+03	R	AIIIQKK	T			Cmpd 209, AutoMSn(406.8966), 16.2 min
18	gi|390127957	DNA integration/recombination/inversion protein [Sinorhizobium fredii USDA 257]	30	18716	3	0	1	0	4.2	9.99	338	1	0	1	407.2443	812.4741	2	812.5483	-0.0742	1	30.09	62	R	AIIIQKK	T			Cmpd 205, AutoMSn(407.2443), 16.1 min
18	gi|390127957	DNA integration/recombination/inversion protein [Sinorhizobium fredii USDA 257]	30	18716	3	0	1	0	4.2	9.99	339	1	0	1	407.2456	812.4766	2	812.5483	-0.0717	1	29.21	76	R	AIIIQKK	T			Cmpd 203, AutoMSn(407.2456), 16.1 min	emPAI	0.18
19	gi|397718761	ABC-type Fe3+-siderophore transport system, permease component [Sphingobium sp. AP49]	30	32777	3	0	1	0	2.2	7.98	337	1	0	1	406.8967	811.7787	2	812.512	-0.7332	0	19.13	1.40E+03	R	AIIIDLR	L			Cmpd 209, AutoMSn(406.8966), 16.2 min
19	gi|397718761	ABC-type Fe3+-siderophore transport system, permease component [Sphingobium sp. AP49]	30	32777	3	0	1	0	2.2	7.98	338	1	0	1	407.2443	812.4741	2	812.512	-0.0379	0	30.09	62	R	AIIIDLR	L			Cmpd 205, AutoMSn(407.2443), 16.1 min
19	gi|397718761	ABC-type Fe3+-siderophore transport system, permease component [Sphingobium sp. AP49]	30	32777	3	0	1	0	2.2	7.98	339	1	0	1	407.2456	812.4766	2	812.512	-0.0353	0	29.21	76	R	AIIIDLR	L			Cmpd 203, AutoMSn(407.2456), 16.1 min	emPAI	0.1
20	gi|406880642	ABC-type multidrug transport system, ATPase component [uncultured bacterium]	30	35055	3	0	1	0	2.5	6.97	337	1	0	1	406.8967	811.7787	2	812.5483	-0.7696	1	19.13	1.40E+03	R	AIIIAKGK	I			Cmpd 209, AutoMSn(406.8966), 16.2 min
20	gi|406880642	ABC-type multidrug transport system, ATPase component [uncultured bacterium]	30	35055	3	0	1	0	2.5	6.97	338	1	0	1	407.2443	812.4741	2	812.5483	-0.0742	1	30.09	62	R	AIIIAKGK	I			Cmpd 205, AutoMSn(407.2443), 16.1 min
20	gi|406880642	ABC-type multidrug transport system, ATPase component [uncultured bacterium]	30	35055	3	0	1	0	2.5	6.97	339	1	0	1	407.2456	812.4766	2	812.5483	-0.0717	1	29.21	76	R	AIIIAKGK	I			Cmpd 203, AutoMSn(407.2456), 16.1 min	emPAI	0.09
21	gi|410781508	peptidase, S41 family [Leptospira weilii str. 2006001853]	30	66240	3	0	1	0	1.2	6.58	337	1	0	1	406.8967	811.7787	2	812.512	-0.7332	0	19.13	1.40E+03	K	AIILDLR	N			Cmpd 209, AutoMSn(406.8966), 16.2 min
21	gi|410781508	peptidase, S41 family [Leptospira weilii str. 2006001853]	30	66240	3	0	1	0	1.2	6.58	338	1	0	1	407.2443	812.4741	2	812.512	-0.0379	0	30.09	62	K	AIILDLR	N			Cmpd 205, AutoMSn(407.2443), 16.1 min
21	gi|410781508	peptidase, S41 family [Leptospira weilii str. 2006001853]	30	66240	3	0	1	0	1.2	6.58	339	1	0	1	407.2456	812.4766	2	812.512	-0.0353	0	29.21	76	K	AIILDLR	N			Cmpd 203, AutoMSn(407.2456), 16.1 min	emPAI	0.05
22	gi|446624085	PTS fructose transporter subunit IIC [Streptococcus pneumoniae]	30	66938	3	0	1	0	1.2	5.38	337	1	0	1	406.8967	811.7787	2	812.5119	-0.7332	0	19.13	1.40E+03	K	AIIIAANK	A			Cmpd 209, AutoMSn(406.8966), 16.2 min
22	gi|446624085	PTS fructose transporter subunit IIC [Streptococcus pneumoniae]	30	66938	3	0	1	0	1.2	5.38	338	1	0	1	407.2443	812.4741	2	812.5119	-0.0378	0	30.09	62	K	AIIIAANK	A			Cmpd 205, AutoMSn(407.2443), 16.1 min
22	gi|446624085	PTS fructose transporter subunit IIC [Streptococcus pneumoniae]	30	66938	3	0	1	0	1.2	5.38	339	1	0	1	407.2456	812.4766	2	812.5119	-0.0353	0	29.21	76	K	AIIIAANK	A			Cmpd 203, AutoMSn(407.2456), 16.1 min	emPAI	0.05
23	gi|490318489	4-hydroxy-3-methylbut-2-enyl diphosphate reductase [Sphingobium yanoikuyae]	30	34343	3	0	1	0	2.2	5.15	337	1	0	1	406.8967	811.7787	2	812.512	-0.7332	0	19.13	1.40E+03	R	AIIIVER	A			Cmpd 209, AutoMSn(406.8966), 16.2 min
23	gi|490318489	4-hydroxy-3-methylbut-2-enyl diphosphate reductase [Sphingobium yanoikuyae]	30	34343	3	0	1	0	2.2	5.15	338	1	0	1	407.2443	812.4741	2	812.512	-0.0379	0	30.09	62	R	AIIIVER	A			Cmpd 205, AutoMSn(407.2443), 16.1 min
23	gi|490318489	4-hydroxy-3-methylbut-2-enyl diphosphate reductase [Sphingobium yanoikuyae]	30	34343	3	0	1	0	2.2	5.15	339	1	0	1	407.2456	812.4766	2	812.512	-0.0353	0	29.21	76	R	AIIIVER	A			Cmpd 203, AutoMSn(407.2456), 16.1 min	emPAI	0.1
24	gi|501540113	iron ABC transporter permease [Thermodesulfovibrio yellowstonii]	30	35637	3	0	1	0	2.1	9.84	337	1	0	1	406.8967	811.7787	2	812.512	-0.7332	0	19.13	1.40E+03	K	AIIIDIR	L			Cmpd 209, AutoMSn(406.8966), 16.2 min
24	gi|501540113	iron ABC transporter permease [Thermodesulfovibrio yellowstonii]	30	35637	3	0	1	0	2.1	9.84	338	1	0	1	407.2443	812.4741	2	812.512	-0.0379	0	30.09	62	K	AIIIDIR	L			Cmpd 205, AutoMSn(407.2443), 16.1 min
24	gi|501540113	iron ABC transporter permease [Thermodesulfovibrio yellowstonii]	30	35637	3	0	1	0	2.1	9.84	339	1	0	1	407.2456	812.4766	2	812.512	-0.0353	0	29.21	76	K	AIIIDIR	L			Cmpd 203, AutoMSn(407.2456), 16.1 min	emPAI	0.09
25	gi|737835424	lysyl-tRNA synthetase, partial [Kitasatospora mediocidica]	30	54408	3	0	1	0	1.6	5.07	337	1	0	1	406.8967	811.7787	2	812.5119	-0.7332	0	19.13	1.40E+03	R	AIIINAAK	D			Cmpd 209, AutoMSn(406.8966), 16.2 min
25	gi|737835424	lysyl-tRNA synthetase, partial [Kitasatospora mediocidica]	30	54408	3	0	1	0	1.6	5.07	338	1	0	1	407.2443	812.4741	2	812.5119	-0.0378	0	30.09	62	R	AIIINAAK	D			Cmpd 205, AutoMSn(407.2443), 16.1 min
25	gi|737835424	lysyl-tRNA synthetase, partial [Kitasatospora mediocidica]	30	54408	3	0	1	0	1.6	5.07	339	1	0	1	407.2456	812.4766	2	812.5119	-0.0353	0	29.21	76	R	AIIINAAK	D			Cmpd 203, AutoMSn(407.2456), 16.1 min	emPAI	0.06
26	gi|738309999	integrase [Methylocapsa aurea]	30	23898	3	0	1	0	3.3	9.98	337	1	0	1	406.8967	811.7787	2	812.512	-0.7332	0	19.13	1.40E+03	R	AIIIQQK	T			Cmpd 209, AutoMSn(406.8966), 16.2 min
26	gi|738309999	integrase [Methylocapsa aurea]	30	23898	3	0	1	0	3.3	9.98	338	1	0	1	407.2443	812.4741	2	812.512	-0.0379	0	30.09	62	R	AIIIQQK	T			Cmpd 205, AutoMSn(407.2443), 16.1 min
26	gi|738309999	integrase [Methylocapsa aurea]	30	23898	3	0	1	0	3.3	9.98	339	1	0	1	407.2456	812.4766	2	812.512	-0.0353	0	29.21	76	R	AIIIQQK	T			Cmpd 203, AutoMSn(407.2456), 16.1 min	emPAI	0.14
