# Supplementary material for: Altered proteome of a Burkholderia pseudomallei mutant defective in short-chain dehydrogenase affects cell adhesion, biofilm formation and heat stress tolerance
Source: PeerJ. 2020 Mar 19;8:e8659. doi: 10.7717/peerj.8659 (PMC7085900; doi:10.7717/peerj.8659)
Supplement: Supplemental Information 5 [file peerj-08-8659-s005.csv]

Header	--------------------------------------------------------
Search title	Submitted from Bp 2Jan2018 bac by Mascot Daemon on SERVER-BIOINFO
Timestamp	2018-01-05T08:32:27Z
User
Email
Report URI	http://localhost/mascot/cgi/master_results.pl?file=../data/20180105/F006311.dat
Peak list data path	C:\Users\onrapak.r\Desktop\mgf\Bp_2Jan2018\K9_441_GB2_01_11495.mgf
Peak list format	Mascot generic
Search type	MIS
Mascot version	2.3.02
Database	NCBInr
Fasta file	NCBInr_2015_03_01.fasta
Total sequences	61390244
Total residues	21889222377
Sequences after taxonomy filter	41003219
Number of queries	693
Variable modifications	--------------------------------------------------------
Identifier	Name	Delta	Neutral loss(es)
1	Carbamidomethyl (C)	57.021464
2	Oxidation (M)	15.994915	0	63.998285
Search Parameters	--------------------------------------------------------
Taxonomy filter	. . Bacteria (Eubacteria)
Enzyme	Trypsin
Maximum Missed Cleavages	1
Fixed modifications
Variable modifications	Carbamidomethyl (C),Oxidation (M)
Peptide Mass Tolerance	0.8
Peptide Mass Tolerance Units	Da
Fragment Mass Tolerance	0.8
Fragment Mass Tolerance Units	Da
Mass values	Monoisotopic
Instrument type	ESI-QUAD-TOF
Format parameters	--------------------------------------------------------
Significance threshold	0.05
Max. number of hits	0
Use MudPIT protein scoring	1
Ions score cut-off	0
Include same-set proteins
Include sub-set proteins	0
Include unassigned	0
Require bold red	0
Use homology threshold	0
Group protein families	0
Protein hits	--------------------------------------------------------
prot_hit_num	prot_acc	prot_desc	prot_score	prot_mass	prot_matches	prot_matches_sig	prot_sequences	prot_sequences_sig	prot_cover	prot_pi	pep_query	pep_rank	pep_isbold	pep_isunique	pep_exp_mz	pep_exp_mr	pep_exp_z	pep_calc_mr	pep_delta	pep_miss	pep_score	pep_expect	pep_res_before	pep_seq	pep_res_after	pep_var_mod	pep_var_mod_pos	pep_scan_title
1	gi|654095032	quinone oxidoreductase [Desulfuromonas sp. TF]	44	35439	2	0	1	0	2.4	5.47	348	1	1	1	437.7534	873.4923	2	873.4807	0.0116	0	41.05	6.5	R	TVVNLLES	-			Cmpd 218, AutoMSn(437.7534), 16.4 min
1	gi|654095032	quinone oxidoreductase [Desulfuromonas sp. TF]	44	35439	2	0	1	0	2.4	5.47	349	1	1	1	437.7545	873.4944	2	873.4807	0.0136	0	41.72	5.6	R	TVVNLLES	-			Cmpd 215, AutoMSn(437.7545), 16.3 min	emPAI	0.09
2	gi|17983541	tetratricopeptide repeat family protein [Brucella melitensis bv. 1 str. 16M]	40	66415	2	0	1	0	1.2	5.75	356	5	1	1	449.2117	896.4088	2	896.4096	-0.0007	0	34.68	17	R	MTITEMR	E	Oxidation (M)	0.0000020.0	Cmpd 334, AutoMSn(449.2117), 19.1 min
2	gi|17983541	tetratricopeptide repeat family protein [Brucella melitensis bv. 1 str. 16M]	40	66415	2	0	1	0	1.2	5.75	357	1	1	1	449.2119	896.4092	2	896.4096	-0.0003	0	39.81	5.2	R	MTITEMR	E	Oxidation (M)	0.0000020.0	Cmpd 337, AutoMSn(449.2119), 19.2 min	emPAI	0.05
3	gi|149933505	tRNA pseudouridine synthase A [Bacteroides vulgatus ATCC 8482]	40	30876	1	0	1	0	2.6	6.51	357	1	0	1	449.2119	896.4092	2	896.4062	0.003	0	39.81	5.2	K	MTVDEFR	K			Cmpd 337, AutoMSn(449.2119), 19.2 min	emPAI	0.11
4	gi|363718788	hypothetical protein HMPREF9946_01414 [Acetobacteraceae bacterium AT-5844]	40	5254	2	0	1	0	14.6	11.42	356	5	0	1	449.2117	896.4088	2	896.4426	-0.0338	0	34.68	17	-	MTLTEFR	L			Cmpd 334, AutoMSn(449.2117), 19.1 min
4	gi|363718788	hypothetical protein HMPREF9946_01414 [Acetobacteraceae bacterium AT-5844]	40	5254	2	0	1	0	14.6	11.42	357	1	0	1	449.2119	896.4092	2	896.4426	-0.0334	0	39.81	5.2	-	MTLTEFR	L			Cmpd 337, AutoMSn(449.2119), 19.2 min	emPAI	0.7
5	gi|491076834	hypothetical protein [Streptomyces mobaraensis]	40	44082	1	0	1	0	1.7	5.43	357	1	0	1	449.2119	896.4092	2	896.4426	-0.0334	0	39.81	5.2	-	MTTLEFR	R			Cmpd 337, AutoMSn(449.2119), 19.2 min	emPAI	0.07
6	gi|497227996	Glycerol-3-phosphate ABC transporter, ATP-binding protein UgpC [Caenispirillum salinarum]	40	39975	1	0	1	0	1.9	5.79	357	1	0	1	449.2119	896.4092	2	896.4096	-0.0003	0	39.81	5.2	-	MTTLEMR	N	Oxidation (M)	0.0000020.0	Cmpd 337, AutoMSn(449.2119), 19.2 min	emPAI	0.08
7	gi|498802753	hypothetical protein [Rhodococcus rhodnii]	40	49896	2	0	1	0	1.4	7.96	356	5	0	1	449.2117	896.4088	2	896.4426	-0.0338	0	34.68	17	-	MTITEFR	T			Cmpd 334, AutoMSn(449.2117), 19.1 min
7	gi|498802753	hypothetical protein [Rhodococcus rhodnii]	40	49896	2	0	1	0	1.4	7.96	357	1	0	1	449.2119	896.4092	2	896.4426	-0.0334	0	39.81	5.2	-	MTITEFR	T			Cmpd 337, AutoMSn(449.2119), 19.2 min	emPAI	0.07
8	gi|499605052	LysR family transcriptional regulator [Dechloromonas aromatica]	40	32829	2	0	1	0	2.3	5.52	356	5	0	1	449.2117	896.4088	2	896.4096	-0.0007	0	34.68	17	-	MTLTEMR	Y	Oxidation (M)	0.0000020.0	Cmpd 334, AutoMSn(449.2117), 19.1 min
8	gi|499605052	LysR family transcriptional regulator [Dechloromonas aromatica]	40	32829	2	0	1	0	2.3	5.52	357	1	0	1	449.2119	896.4092	2	896.4096	-0.0003	0	39.81	5.2	-	MTLTEMR	Y	Oxidation (M)	0.0000020.0	Cmpd 337, AutoMSn(449.2119), 19.2 min	emPAI	0.1
9	gi|503294319	MULTISPECIES: sugar ABC transporter ATP-binding protein [Mesorhizobium]	40	38668	1	0	1	0	2	8.89	357	1	0	1	449.2119	896.4092	2	896.4062	0.003	0	39.81	5.2	-	MTDVEFR	D			Cmpd 337, AutoMSn(449.2119), 19.2 min	emPAI	0.09
10	gi|517876901	MULTISPECIES: polyphosphate kinase [Actinomycetales]	40	35959	1	0	1	0	2.3	5.29	357	1	0	1	449.2119	896.4092	2	896.3732	0.036	0	39.81	5.2	-	MTDVEMR	S	Oxidation (M)	0.0000020.0	Cmpd 337, AutoMSn(449.2119), 19.2 min	emPAI	0.09
11	gi|529145255	ABC transport system, ATP-binding protein [Corynebacterium maris]	40	25415	1	0	1	0	3	5.06	357	1	0	1	449.2119	896.4092	2	896.4426	-0.0334	0	39.81	5.2	-	MTTIEFR	S			Cmpd 337, AutoMSn(449.2119), 19.2 min	emPAI	0.13
